# Supplementary material for: High-Sensitivity, Quantified, Linear and Mediator-Free Resonator-Based Microwave Biosensor for Glucose Detection
Source: Sensors (Basel). 2020 Jul 20;20(14):4024. doi: 10.3390/s20144024 (PMC7412357; doi:10.3390/s20144024)
Supplement: Supplementary file 1 [file sensors-20-04024-s001.zip]

Archive with 1 entries (1 files):
- sensors-848875-supplementary.mp4
